# Supplementary material for: The PreS-Based Recombinant Vaccine VVX001 Induces Hepatitis B Virus Neutralizing Antibodies in a Low-Responder to HBsAg-Based HBV Vaccines
Source: Vaccines (Basel). 2024 Sep 30;12(10):1123. doi: 10.3390/vaccines12101123 (PMC11511130; doi:10.3390/vaccines12101123)
Supplement: Supplementary file 1 [file vaccines-12-01123-s001.zip]

Archive with 1 entries (1 files):
- vaccines-3146427-supplementary.pdf
